# Supplementary material for: Nestin regulates cellular redox homeostasis in lung cancer through the Keap1–Nrf2 feedback loop
Source: Nat Commun. 2019 Nov 6;10:5043. doi: 10.1038/s41467-019-12925-9 (PMC6834667; doi:10.1038/s41467-019-12925-9)
Supplement: Supplementary file 4 — Source Data [file 41467_2019_12925_MOESM4_ESM.xlsx]

## Sheet: Fig.1
Panel c	Control			shNestin1			shNestin2
	43.13	40.69	45.16	63.7	67.16	59.16	72.35	73.06	66.16
	49.86	51.65	46.13	76.98	80.4	71.04	80.4	86.12	71.35
Panel d	Control			shNestin1			shNestin2
CAT	0.83	0.93	1.24	0.45	0.48	0.57	0.25	0.3	0.41
GPX1	1.06	0.88	1.06	0.8	0.58	0.72	0.43	0.38	0.37
GPX4	1.17	0.91	0.92	0.7	0.58	0.55	0.4	0.61	0.58
SOD1	0.9	0.93	1.17	0.54	0.56	0.46	0.52	0.46	0.43
SOD2	0.96	1.08	0.96	0.58	0.34	0.52	0.6	0.56	0.43
GCLC	0.86	0.94	1.2	0.94	0.76	0.91	0.53	0.62	0.77
GCLM	0.88	1.02	1.1	0.55	0.46	0.48	0.45	0.47	0.37
HMOX1	1.1	0.93	0.97	0.51	0.49	0.29	0.35	0.32	0.5
NQO1	1.14	0.94	0.92	0.35	0.51	0.34	0.29	0.32	0.53
Panel e	Control			shNestin1			shNestin2
CAT	1.04	1.05	0.91	0.7	0.67	0.46	0.53	0.58	0.3
GPX1	1.01	1.02	0.97	0.45	0.48	0.63	0.53	0.28	0.55
GPX4	1.03	0.87	1.1	0.28	0.3	0.38	0.33	0.3	0.21
SOD1	1.06	1.09	0.85	0.6	0.44	0.57	0.19	0.23	0.51
SOD2	0.95	0.98	1.07	0.69	0.66	0.54	0.68	0.56	0.28
GCLC	0.93	0.94	1.13	0.66	0.68	0.76	0.51	0.32	0.46
GCLM	1.12	1.08	0.8	0.5	0.72	0.43	0.58	0.35	0.55
HMOX1	1.07	1.04	0.89	0.55	0.44	0.54	0.53	0.48	0.28
NQO1	0.91	1.23	0.86	0.35	0.39	0.64	0.4	0.32	0.6
Panel f	Control			shNestin1			shNestin2
A549	13023	12039	10093	8323	5563	7624	6706	7284	5211
H1299	12034	10310	10073	5521	7365	5805	6613	4084	5107
Panel g	Control			shNestin1			shNestin2
A549	0.96	1.14	0.9	0.53	0.64	0.69	0.52	0.48	0.43
H1299	1.03	0.86	1.11	0.73	0.62	0.56	0.51	0.43	0.39
Panel h	Control			shNestin1			shNestin2
A549	0.87	0.98	1.15	0.56	0.5	0.46	0.51	0.44	0.43
H1299	1.14	0.84	1.02	0.65	0.53	0.43	0.52	0.46	0.39
Panel j	-Dox			+Dox
A549	0.98	0.92	1.1	0.246	0.281	0.34
H1299	1.03	1.11	0.86	0.192	0.165	0.225

## Sheet: Fig.2
Panel c		Control			shNestin1			shNestin2
	A549	1.11	1.02	0.87	0.65	0.56	0.49	0.27	0.3	0.41
	H1299	1.03	0.84	1.13	0.46	0.32	0.36	0.34	0.22	0.37
Panel f		Control			shNestin1			shNestin2
	DMSO	1.12	0.97	0.91	0.71	0.67	0.59	0.33	0.28	0.58
	tBHQ	4.84	4.83	4.73	3.53	3.61	3.37	2.93	3.32	3.04
	SF	4.16	3.91	3.94	2.89	2.84	2.57	2.16	2.11	2.34
Panel g		Control			shNestin1			shNestin2
	DMSO	1.04	1.13	0.83	0.4	0.43	0.52	0.38	0.35	0.23
	tBHQ	4.06	4.03	4.22	2.91	2.81	2.7	2.31	2.27	2.32
	SF	3.91	3.92	4.16	2.86	2.7	2.84	2.08	2.07	1.86
Panel h		Control			shNestin1			shNestin2
	DMSO	0.84	0.94	1.22	0.71	0.61	0.65	0.58	0.53	0.44
	tBHQ	7.38	7.64	7.48	6.39	6.23	6.29	5.47	5.47	5.56
	SF	6.83	6.75	6.52	5.44	5.66	5.51	4.31	4.05	4.23
Panel i		shNrf2			shNrf2+shNestin2
	A549	1.07	1.02	0.91	0.88	1.12	1.03
	H1299	1.16	1.03	0.81	0.87	1.01	1.21
Panel k		shNrf2			shNrf2+shNestin2
	A549	54.68	50.98	58.16	52.77	57.46	65
	H1299	54.53	56.53	50.53	53.74	56.11	61.51

## Sheet: Fig.3
Panel a		Control			shNestin1			shNestin2
	A549	1.02	0.94	1.04	0.93	1.12	1.03	1.06	1.15	0.99
	H1299	1.03	1.11	0.86	1.06	0.94	0.88	1.12	1.02	1.19

## Sheet: Fig.4
Panel c		Control			shNestin1			shNestin2
	A549	1.04	0.85	1.11	1.1	0.89	0.99	1.15	0.95	0.92
	H1299	0.94	0.89	1.14	1.13	0.98	0.89	1.14	0.88	0.94

## Sheet: Fig.5
Panel d		Control			shNestin2			shNestin2+pcDNA3.1			shNestin2+Myc-Nestin			shNestin2+Myc-N1295-1621
	A549	0.94	0.98	1.08	0.43	0.39	0.52	0.3	0.36	0.49	0.82	0.73	0.84	0.72	0.86	0.91
	H1299	1.01	1.13	0.86	0.45	0.32	0.38	0.3	0.33	0.46	0.75	0.82	0.77	0.68	0.73	0.85
Panel e		Control			shNestin2			shNestin2+pcDNA3.1			shNestin2+Myc-Nestin			shNestin2+Myc-N1295-1621
	GCLM	0.89	1.13	0.98	0.32	0.25	0.48	0.35	0.3	0.45	0.72	0.74	0.85	0.71	0.87	0.69
	HMOX1	1.02	1.06	0.94	0.53	0.55	0.59	0.52	0.43	0.4	0.72	0.91	0.79	0.85	0.73	0.92
	NQO1	1.03	0.91	1.06	0.49	0.3	0.35	0.41	0.5	0.38	0.89	0.82	0.69	0.85	0.92	0.78
Panel g		Control			shNestin2			shNestin2+pcDNA3.1			shNestin2+Myc-Nestin			shNestin2+Myc-N1295-1621
	A549	1.12	1.02	0.86	0.34	0.39	0.47	0.4	0.59	0.35	0.84	0.95	0.73	0.92	0.78	0.85
	H1299	1.03	1.07	0.9	0.49	0.28	0.37	0.23	0.33	0.41	0.78	0.67	0.71	0.6	0.8	0.75
Panel i		Control			shNestin2+pcDNA3.1			shNestin2+Myc-Nestin			shNestin2+Myc-N1295-1621
	A549	51.01	46.52	43.28	76.29	77.8	73.25	69.96	63.45	61.72	66.51	56.32	59.78
	H1299	55.99	50.34	51.89	83.72	77.99	78.46	71.04	68.32	63.44	62.15	70.11	66.56

## Sheet: Fig.6
Panel b		DMSO			tBHQ
A549	hARE1	0.9157	0.8812	1.2031	2.3643	2.895	1.902
	hARE2	1.0163	0.8305	1.1532	1.9743	1.8643	2.46613
	hARE3	1.0452	1.0396	0.9152	1.1646	1.249	0.9462
		DMSO			tBHQ
H1299	hARE1	0.9245	0.9058	1.1697	2.1646	2.649	2.9462
	hARE2	1.0434	0.8036	1.153	5.9743	4.8643	7.46613
	hARE3	0.9432	0.9412	1.1156	1.1646	1.649	0.9462
Panel e		DMSO			tBHQ
A549	NES	1.08	1.03	0.89	1.82	1.76	1.98
	NQO1	1.13	1.03	0.84	4.72	4.4	4.69
	HMOX1	0.9	0.93	1.17	6.94	6.91	6.84
		DMSO			tBHQ
H1299	NES	1.06	1.11	0.83	1.97	1.95	1.74
	NQO1	1.03	0.92	1.05	3.04	2.96	2.7
	HMOX1	0.96	0.97	1.07	5.45	5.46	5.3
Panel g		Control			shNrf2
A549	NFE2L2	0.83	0.94	1.23	0.15	0.18	0.27
	NES	1.04	1.08	0.88	0.43	0.4	0.23
	NQO1	1.05	1.11	0.84	0.22	0.18	0.08
H1299	NFE2L2	1.09	0.84	1.07	0.27	0.24	0.18
	NES	0.83	1.04	1.13	0.34	0.16	0.37
	NQO1	0.97	0.95	1.08	0.04	0.33	0.24

## Sheet: Fig.7
Panel b		Control			siNes			ovNrf2			siNes+ovNrf2
	A549	45.01	43.52	48.42	64.47	68.34	61.26	28.16	31.78	30.51	37.66	42.65	35.9
Panel d		Control			ovNes			siNrf2			siNrf2+ovNes
	A549	46.97	43.32	48.12	32.92	39.67	36.59	70.94	66.34	74.5	52.71	47.87	53.23
Panel e		Control			siNes			ovNrf2			siNes+ovNrf2
	A549	1.03	1.09	0.88	0.41	0.51	0.26	1.83	1.88	1.69	0.76	0.83	0.86
Panel f		Control			ovNes			siNrf2			siNrf2+ovNes
	A549	0.93	1.03	1.04	1.64	1.38	1.56	0.11	0.27	0.19	0.38	0.57	0.49
Panel g		Control			siNes			ovNrf2			siNes+ovNrf2
	A549	1.04	1.03	0.93	0.58	0.46	0.56	1.67	1.5	1.51	0.86	0.77	0.63
Panel h		Control			ovNes			siNrf2			siNrf2+ovNes
	A549	0.92	1.1	0.98	1.23	1.37	1.34	0.29	0.37	0.35	0.76	0.63	0.67
Panel k		Control	ovNestin+shNrf2	ovNestin	shNestin+ovNrf2	shNestin
		652	521	1687	742	462
		753	426	1218	895	401
		769	553	1178	821	299
		1095	631	1387	1126	419
Panel l	days	Control				ovNestin+shNrf2				ovNestin				shNestin+ovNrf2				shNestin
	0	0	0	0	0	0	0	0	0	0	0	0	0	0	0	0	0	0	0	0	0
	7	105	230	221	140	119	71	76	158	289	227	312	265	129	190	267	275	47	86	110	102
	14	435	369	548	311	193	302	289	358	659	729	663	601	492	597	539	502	189	169	241	203
	21	603	1068	742	729	347	527	439	732	1378	1608	1238	1405	803	903	838	1175	269	276	352	393

## Sheet: Fig.8
Patient	Grade	Nestin	Nrf2		Panel a		Nestin
1	I	0	1			N(%)	Low	High
2	I	1	1		Nrf2	Low	95(67.9%)	15(25%)
3	I	2	4			High	45(32.1%)	45(75%)
4	I	0	2
5	I	2	1		Panel b	Nestin	HO1		Nestin	NQO1		Nestin	GCLC		Nestin	GCLM
6	I	4	6			1	1		1	1		1	1		1	1
7	I	2	3			0.312	0.503		0.312	1.42		0.312	2.031		0.312	3.211
8	I	1	3			2.401	6.195		2.401	0.714		2.401	0.679		2.401	4.884
9	I	0	1			1.593	3.721		1.593	4.102		1.593	0.912		1.593	0.431
10	I	0	2			4.304	2.115		4.304	5.311		4.304	3.203		4.304	3.024
11	I	0	1			2.795	1.387		2.795	4.221		2.795	5.792		2.795	6.079
12	I	2	2			3.911	4.489		3.911	3.581		3.911	4.781		3.911	3.702
13	I	1	2			7.113	10.325		7.113	5.904		7.113	5.314		7.113	10.718
14	I	6	4			0.589	3.41		0.589	0.893		0.589	0.284		0.589	2.106
15	I	0	0			3.304	2.885		3.304	2.873		3.304	2.693		3.304	2.795
16	I	0	1			5.093	8.319		5.093	7.198		5.093	4.205		5.093	4.187
17	I	0	1			4.921	7.184		4.921	5.805		4.921	3.121		4.921	7.92
18	I	1	0
19	I	2	1		Panel d	Grade	I	II	III	IV
20	I	1	3			Percentage	7.7	14.1	34.6	80
21	I	1	4
22	I	2	1		Panel f	Control+PBS	Control+17-AAG	ovNes+17-AAG	shNes+17-AAG
23	I	0	0			363	77	210	21
24	I	0	2			290	41	193	33
25	I	1	1			331	91	154	14
26	I	1	2			277	60	133	11
27	I	4	4
28	I	1	3		Panel g	Control+PBS	Control+17-AAG	ovNes+17-AAG	shNes+17-AAG
29	I	0	1			932	231	694	101
30	I	1	1			701	125	640	131
31	I	2	1			840	254	561	73
32	I	1	2			730	173	497	69
33	I	2	2
34	I	2	1
35	I	1	1
36	I	1	1
37	I	3	1
38	I	2	2
39	I	0	1
40	II	1	3
41	II	0	2
42	II	1	4
43	II	3	3
44	II	3	2
45	II	4	6
46	II	1	2
47	II	2	6
48	II	3	2
49	II	6	9
50	II	2	2
51	II	4	4
52	II	1	1
53	II	3	4
54	II	0	2
55	II	9	6
56	II	0	1
57	II	6	3
58	II	2	1
59	II	1	0
60	II	6	6
61	II	4	4
62	II	2	2
63	II	3	1
64	II	6	9
65	II	3	3
66	II	1	1
67	II	9	6
68	II	2	9
69	II	2	1
70	II	4	4
71	II	2	3
72	II	0	1
73	II	3	6
74	II	0	2
75	II	6	6
76	II	1	2
77	II	9	6
78	II	2	3
79	II	3	6
80	II	0	1
81	II	4	2
82	II	2	1
83	II	3	2
84	II	1	0
85	II	6	2
86	II	2	2
87	II	1	3
88	II	3	2
89	II	1	2
90	II	1	1
91	II	1	1
92	II	2	4
93	II	3	3
94	II	1	4
95	II	3	2
96	II	3	9
97	II	1	2
98	II	1	3
99	II	2	3
100	II	0	0
101	II	0	0
102	II	1	2
103	II	1	0
104	II	0	2
105	II	2	4
106	II	1	1
107	II	3	2
108	II	1	2
109	II	1	3
110	II	0	1
111	II	3	4
112	II	1	2
113	II	2	2
114	II	3	6
115	II	1	2
116	II	0	2
117	II	1	1
118	III	6	6
119	III	6	4
120	III	9	6
121	III	3	4
122	III	4	2
123	III	2	6
124	III	6	9
125	III	6	3
126	III	4	1
127	III	6	4
128	III	4	3
129	III	3	9
130	III	4	4
131	III	1	4
132	III	6	9
133	III	3	4
134	III	6	9
135	III	9	9
136	III	6	6
137	III	6	4
138	III	6	2
139	III	2	4
140	III	4	6
141	III	4	4
142	III	3	6
143	III	1	4
144	III	2	2
145	III	2	9
146	III	9	9
147	III	9	3
148	III	3	6
149	III	6	2
150	III	1	4
151	III	3	2
152	III	4	2
153	III	2	6
154	III	2	3
155	III	1	4
156	III	1	2
157	III	9	6
158	III	4	3
159	III	3	9
160	III	6	4
161	III	2	6
162	III	9	9
163	III	6	4
164	III	1	4
165	III	4	2
166	III	2	6
167	III	6	6
168	III	3	4
169	III	6	3
170	III	4	6
171	III	3	3
172	III	2	6
173	III	3	4
174	III	6	9
175	III	2	4
176	III	2	1
177	III	1	3
178	III	3	6
179	III	3	9
180	III	9	6
181	III	1	1
182	III	1	4
183	III	4	9
184	III	6	9
185	III	2	4
186	III	2	3
187	III	3	4
188	III	9	9
189	III	3	9
190	III	4	4
191	III	2	6
192	III	3	9
193	III	1	4
194	III	6	6
195	III	2	4
196	IV	9	9
197	IV	9	6
198	IV	6	3
199	IV	4	6
200	IV	6	9

## Sheet: sup.1
Panel a		Control			shNestin1			shNestin2
	A549	0.97	1.05	0.98	0.31	0.2	0.22	0.15	0.18	0.25
	H1299	0.91	1.05	1.04	0.18	0.2	0.26	0.15	0.19	0.23
Panel c		Control			shNestin1			shNestin2
	A549	2.49	3.35	3.65	4.08	3.705	4.358	3.21	3.61	2.94
	H1299	3.57	5.22	3.86	9.11	6.93	5.78	7.66	5.21	6.03
Panel e		Control			shNestin2
	A549	22.3	29.1	33.9	50.2	45.4	37.7
	H1299	45.8	33.1	39	63.4	66.9	59.8
Panel f		Control			shNestin1			shNestin2
	A549	0.966	0.943	1.091	0.468	0.601	0.561	0.444	0.501	0.399
	H1299	1.03	1.107	0.863	0.433	0.309	0.583	0.512	0.463	0.389
Panel g	A549		Control			Myc-Nestin
		CAT	1.15	1.05	0.8	1.43	1.09	1.45
		GPX1	0.91	0.86	1.23	1.15	1.19	1.47
		GPX4	0.95	0.92	1.14	1.6	1.64	1.17
		SOD1	0.91	1.04	1.05	1.48	1.42	1.66
		SOD2	0.86	0.94	1.2	1.33	1.47	1.38
		GCLC	1.12	1.14	0.74	1.19	1.23	1.12
		GCLM	1.05	1.09	0.86	2.04	1.97	1.68
		HMOX1	0.75	1.03	1.22	2.13	1.94	2.5
		NQO1	0.96	0.93	1.11	1.73	1.93	1.63
Panel h	H1299		Control			Myc-Nestin
		CAT	1.18	1.06	0.76	1.58	1.5	1.22
		GPX1	0.87	0.95	1.18	1.27	1.13	1.46
		GPX4	0.95	0.93	1.12	1.41	1.5	1.83
		SOD1	0.93	0.93	1.14	1.38	1.51	1.4
		SOD2	1.05	1.03	0.92	1.27	1.32	1.25
		GCLC	1.01	1.02	0.97	1.27	1.23	1.13
		GCLM	1.03	0.82	1.15	1.92	1.95	1.65
		HMOX1	1.02	1.11	0.87	2.36	2.41	2.11
		NQO1	0.78	1.03	1.19	1.6	1.86	2.06
Panel i		Control			Myc-Nestin
	A549	11283	12829	11782	14380	16328	14933
	H1299	10347	11847	10284	13874	13892	14563
Panel j		Control			Myc-Nestin
	A549	1.02	1.05	0.93	1.32	1.39	1.43
	H1299	0.98	0.98	1.04	1.49	1.43	1.48
Panel k		Control			Myc-Nestin
	A549	1.02	0.92	1.06	1.67	1.73	1.7
	H1299	0.98	1.07	0.95	1.56	1.58	1.63

## Sheet: sup.2
Panel b		A549						H1299
	Time (Days)	-Dox			+Dox			-Dox			+Dox
	14	389	428	524	477	493	378	329	510	398	423	543	355
	21	794	932	693	589	789	543	733	893	648	583	634	488
	28	1032	1288	892	692	893	649	941	1238	843	743	781	659
	35	1324	1634	1486	744	923	741	1178	1532	1276	683	873	643
Panel c	A549		-Dox			+Dox
		CAT	0.85	0.91	1.24	0.57	0.47	0.47
		GPX1	1.07	1.04	0.89	0.78	0.75	0.58
		GPX4	1.06	1.11	0.83	0.57	0.55	0.7
		SOD1	1.14	1.02	0.84	0.56	0.54	0.46
		SOD2	1.06	0.92	1.02	0.58	0.53	0.34
		GCLC	1.06	1.14	0.8	0.76	0.7	0.95
		GCLM	1.06	1.11	0.83	0.21	0.23	0.31
		HMOX1	0.97	0.95	1.08	0.29	0.36	0.55
		NQO1	1.04	1.16	0.8	0.23	0.42	0.29
Panel d	H1299		-Dox			+Dox
		CAT	1.13	0.99	0.88	0.62	0.53	0.51
		GPX1	0.95	0.97	1.08	0.34	0.32	0.4
		GPX4	1.03	1.1	0.87	0.54	0.53	0.28
		SOD1	0.97	1.1	0.93	0.51	0.49	0.45
		SOD2	0.89	0.95	1.16	0.57	0.69	0.68
		GCLC	1.07	1.09	0.84	0.73	0.63	0.64
		GCLM	0.89	1.18	0.93	0.44	0.33	0.29
		HMOX1	1.04	1.07	0.89	0.42	0.25	0.26
		NQO1	0.9	1.07	1.03	0.23	0.33	0.24

[truncated: 5 more sheets: sup.3, sup.4, sup.5, sup.6, sup.8]
